# Supplementary material for: Formation Mechanism and Dielectric Properties of Ultra-High-Voltage Anodic Al Foils Investigated by ReaxFF-MD and DFT
Source: Materials (Basel). 2026 Jun 3;19(11):2373. doi: 10.3390/ma19112373 (PMC13258237; doi:10.3390/ma19112373)
Supplement: Supplementary file 1 [file materials-19-02373-s001.zip]

Archive with 1 entries (1 files):
- materials-4295755-supplementary.pdf
